# Supplementary material for: A comparison of the breast milk microbiota from women diagnosed with gestational diabetes mellitus and women without gestational diabetes mellitus
Source: BMC Pregnancy Childbirth. 2024 Jun 7;24:412. doi: 10.1186/s12884-024-06604-x (PMC11157733; doi:10.1186/s12884-024-06604-x)
Supplement: Supplementary file 2 — Supplementary Material 2 [file 12884_2024_6604_MOESM2_ESM.xlsx]

## Sheet: Sheet1
Kingdom	Phylum	Family	Genus	Species	ASV	rel.frequency	n_samples	p.decontam_combined
d__Bacteria	Proteobacteria	Rhodobacteraceae	Paracoccus		67cdb48fb8aeaa437bf6258f0e62f245	2.67456e-05	3	0.00872022
d__Bacteria	Bacteroidota	Bacteroidaceae	Bacteroides	Bacteroides_caccae	37c9705478b822ccaa585c7e92f65ffe	0.000121901	3	0.0436983
d__Bacteria	Firmicutes	Streptococcaceae	Streptococcus		76aefb59a733edf1cc68744f31da454d	0.00220625	2	0.0886368
d__Bacteria	Firmicutes	Veillonellaceae	Negativicoccus	Negativicoccus_succinicivorans	7db47758eb8a0b04f68ea27cdfebedf7	0.000228193	3	0.0297462
d__Bacteria	Firmicutes	Lachnospiraceae	Coprococcus	Coprococcus_eutactus	39cf3739d54e0db14ba2aa0a21b53ed7	0.000228696	7	0.056869
