# Supplementary material for: A comparison of the breast milk microbiota from women diagnosed with gestational diabetes mellitus and women without gestational diabetes mellitus
Source: BMC Pregnancy Childbirth. 2024 Jun 7;24:412. doi: 10.1186/s12884-024-06604-x (PMC11157733; doi:10.1186/s12884-024-06604-x)
Supplement: Supplementary file 3 — Supplementary Material 3 [file 12884_2024_6604_MOESM3_ESM.xlsx]

## Sheet: Sheet1
taxon	RelAbundance_GDM	RelAbundance_Non.GDM	log2(Fold change)_nonGDM.vs.GDM	SE_nonGDM.vs.GDM	W_nonGDM.vs.GDM	pvalue_nonGDM.vs.GDM	qvalue_nonGDM.vs.GDM	diff_nonGDM.vs.GDM	Passed sensitivity analysis
Genus:Acinetobacter	0.008	0.004	-0.394	0.941	-0.29	0.774	1	Not sign.	Sign. not affected by zero-inflation
Genus:Enhydrobacter	0.003	0.001	-0.241	0.814	-0.206	0.839	1	Not sign.	Vulnerable to zero-inflation
Genus:Neisseria	0.004	<0.001	-5.354	1.344	-2.762	0.03	1	Not sign.	Sign. not affected by zero-inflation
Genus:Haemophilus	0.008	0.003	-0.506	1.004	-0.349	0.731	1	Not sign.	Sign. not affected by zero-inflation
Genus:Paracoccus	<0.001	<0.001	1.544	1.258	0.851	0.42	1	Not sign.	Sign. not affected by zero-inflation
Family:Rhodobacteraceae	0.001	<0.001	-1.412	1.177	-0.832	0.431	1	Not sign.	Sign. not affected by zero-inflation
Genus:Gastranaerophilales	<0.001	<0.001	-1.09	1.14	-0.663	0.526	1	Not sign.	Sign. not affected by zero-inflation
Genus:Holdemanella	<0.001	<0.001	2.899	1.486	1.353	0.199	1	Not sign.	Vulnerable to zero-inflation
Genus:Alistipes	<0.001	<0.001	-0.129	0.704	-0.127	0.901	1	Not sign.	Sign. not affected by zero-inflation
Genus:Bacteroides	0.001	0.001	0.075	0.678	0.077	0.939	1	Not sign.	Sign. not affected by zero-inflation
Genus:Prevotella	0.001	0.001	-0.485	0.688	-0.489	0.629	1	Not sign.	Sign. not affected by zero-inflation
Genus:Chryseobacterium	<0.001	0.001	1.473	1.239	0.824	0.455	1	Not sign.	Sign. not affected by zero-inflation
Genus:Bergeyella	<0.001	<0.001	-0.239	0.818	-0.202	0.851	1	Not sign.	Sign. not affected by zero-inflation
Genus:Methanomicrobium	<0.001	<0.001				1	1	Not sign.	Sign. not affected by zero-inflation
Genus:Rhodococcus	0.006	0.003	-0.257	0.674	-0.264	0.793	1	Not sign.	Sign. not affected by zero-inflation
Genus:Lawsonella	<0.001	0.001	1.53	1.145	0.927	0.385	1	Not sign.	Sign. not affected by zero-inflation
Genus:Corynebacterium	0.022	0.028	-0.175	0.801	-0.151	0.88	1	Not sign.	Vulnerable to zero-inflation
Genus:Actinomyces	0.001	<0.001	-0.648	0.946	-0.475	0.642	1	Not sign.	Sign. not affected by zero-inflation
Genus:Cutibacterium	<0.001	0.001	-0.651	0.844	-0.535	0.599	1	Not sign.	Sign. not affected by zero-inflation
Genus:Micrococcus	0.001	0.001	0.505	0.745	0.47	0.643	1	Not sign.	Sign. not affected by zero-inflation
Genus:Bifidobacterium	0.003	0.001	-1.306	1.145	-0.791	0.441	1	Not sign.	Sign. not affected by zero-inflation
Genus:Rothia	0.005	0.003	-1.092	0.791	-0.956	0.349	1	Not sign.	Sign. not affected by zero-inflation
Genus:Clostridium_sensu_stricto_1	<0.001	<0.001	1.43	1.161	0.854	0.427	1	Not sign.	Sign. not affected by zero-inflation
Genus:Staphylococcus	0.582	0.654	0.71	0.622	0.79	0.434	1	Not sign.	Sign. not affected by zero-inflation
Genus:Lactobacillus	0.006	0.002	0.202	0.995	0.14	0.89	1	Not sign.	Sign. not affected by zero-inflation
Genus:Streptococcus	0.275	0.227	0.363	0.671	0.375	0.71	1	Not sign.	Sign. not affected by zero-inflation
Genus:Granulicatella	0.001	<0.001	-2.495	1.067	-1.622	0.165	1	Not sign.	Sign. not affected by zero-inflation
Genus:Gemella	0.022	0.033	0.589	0.864	0.473	0.64	1	Not sign.	Sign. not affected by zero-inflation
Genus:Veillonella	0.012	0.009	0.044	0.722	0.043	0.966	1	Not sign.	Vulnerable to zero-inflation
Genus:Christensenellaceae_R-7_group	0.001	<0.001	-1.877	0.876	-1.485	0.176	1	Not sign.	Sign. not affected by zero-inflation
Genus:Anaerococcus	0.001	0.004	0.809	1.022	0.549	0.589	1	Not sign.	Sign. not affected by zero-inflation
Genus:Peptoniphilus	0.001	<0.001	-0.765	0.863	-0.615	0.55	1	Not sign.	Sign. not affected by zero-inflation
Genus:Finegoldia	0.004	0.003	-0.596	1.043	-0.396	0.697	1	Not sign.	Sign. not affected by zero-inflation
Genus:Romboutsia	<0.001	<0.001				1	1	Not sign.	Sign. not affected by zero-inflation
Genus:[Eubacterium]_coprostanoligenes_group		<0.001				1	1	Not sign.	Vulnerable to zero-inflation
Genus:Ruminococcus	<0.001	<0.001	0.098	0.776	0.087	0.931	1	Not sign.	Sign. not affected by zero-inflation
Genus:Faecalibacterium	0.001	0.001	-0.074	0.679	-0.075	0.941	1	Not sign.	Sign. not affected by zero-inflation
Genus:Subdoligranulum	0.001	0.001	-1.034	0.744	-0.963	0.345	1	Not sign.	Sign. not affected by zero-inflation
Genus:UCG-002	<0.001	<0.001				1	1	Not sign.	Sign. not affected by zero-inflation
Genus:Coprococcus	<0.001	<0.001	0.364	0.982	0.257	0.802	1	Not sign.	Sign. not affected by zero-inflation
Genus:Anaerostipes	<0.001	<0.001	-1.167	1.454	-0.556	0.595	1	Not sign.	Sign. not affected by zero-inflation
Genus:Lachnospiraceae_NK4A136_group	<0.001	<0.001	1.063	0.778	0.947	0.357	1	Not sign.	Sign. not affected by zero-inflation
Genus:[Ruminococcus]_torques_group	<0.001	<0.001	-1.004	0.81	-0.859	0.419	1	Not sign.	Sign. not affected by zero-inflation
Family:Lachnospiraceae	0.002	<0.001	-1.442	0.71	-1.409	0.17	1	Not sign.	Sign. not affected by zero-inflation
Genus:Roseburia	<0.001	<0.001	-0.334	0.85	-0.273	0.79	1	Not sign.	Sign. not affected by zero-inflation
Genus:Dorea	<0.001	<0.001				1	1	Not sign.	Sign. not affected by zero-inflation
Genus:Agathobacter	0.001	0.001	0.607	0.795	0.53	0.601	1	Not sign.	Sign. not affected by zero-inflation
Genus:Blautia	0.001	0.001	0.815	0.669	0.844	0.405	1	Not sign.	Vulnerable to zero-inflation
Genus:Fusicatenibacter	<0.001	<0.001				1	1	Not sign.	Vulnerable to zero-inflation
